# Supplementary material for: Dietary Supplementation with Oregano and Linseed in Autochthonous “Facciuta Lucana” Goats: Effects on Meat Quality Traits in Suckling Kids
Source: Animals (Basel). 2023 Sep 28;13(19):3050. doi: 10.3390/ani13193050 (PMC10571778; doi:10.3390/ani13193050)
Supplement: Supplementary file 1 [file animals-13-03050-s001.zip]

Archive with 1 entries (1 files):
- animals-2576541-supplementary.pdf
